# Supplementary material for: Trends in mortality rates and correlations between intracranial injuries and external causes: A Japanese population study
Source: PLoS One. 2024 May 8;19(5):e0300846. doi: 10.1371/journal.pone.0300846 (PMC11078349; doi:10.1371/journal.pone.0300846)
Supplement: S1 Table — APC: Annual percentage change, AAPC: Average annual percentage change, CI: confidence interval. (XLSX) [file pone.0300846.s001.xlsx]

## Sheet: Sheet1
S1 Table. Trends in the statistical rate of change in intracranial injury deaths by injury type in 1999–2021 were analyzed using the JoinPoint regression program for males in Japan.
		APC										AAPC
Male	Trend	Segment period		APC (95% CI)						P value		Observation period		AAPC (95% CI)						P value
Intracranial injury (S06)	1st period trend	1999	2012	-2.8	(	-3.2	–	-2.4	)	0		1999	2021	-2.4	(	-3.9	–	-0.8	)	0.003
	2nd period trend	2012	2015	-4.2	(	-12.1	–	4.4	)	0.301
	3rd period trend	2015	2018	3.4	(	-5.1	–	12.6	)	0.416
	4th period trend	2018	2021	-4.4	(	-8.3	–	-0.2	)	0.04
Diffuse brain injury (S06.2)	1st period trend	1999	2012	-5.7	(	-6.1	–	-5.4	)	0		1999	2021	-4.7	(	-6.1	–	-3.3	)	0
	2nd period trend	2012	2015	-8.5	(	-15.4	–	-1.1	)	0.029
	3rd period trend	2015	2018	9.2	(	0.9	–	18.2	)	0.032
	4th period trend	2018	2021	-9.5	(	-13	–	-5.8	)	0
Focal brain injury (S06.3)	1st period trend	1999	2004	-4.3	(	-12.8	–	5	)	0.32		1999	2021	-2.9	(	-11	–	5.8	)	0.501
	2nd period trend	2004	2007	2.4	(	-34.8	–	60.9	)	0.909
	3rd period trend	2007	2010	-11.7	(	-46.8	–	46.7	)	0.603
	4th period trend	2010	2021	-1.2	(	-4.2	–	1.9	)	0.412
Epidural haemorrhage (S06.4)	1st period trend	1999	2008	-3.4	(	-6.3	–	-0.4	)	0.03		1999	2021	-2.2	(	-7.9	–	3.7	)	0.452
	2nd period trend	2008	2011	4.4	(	-24	–	43.5	)	0.772
	3rd period trend	2011	2014	-12.8	(	-37.5	–	21.7	)	0.389
	4th period trend	2014	2021	1.4	(	-3.2	–	6.1	)	0.534
Traumatic subdural haemorrhage (S06.5)	1st period trend	1999	2003	-3.2	(	-5.6	–	-0.8	)	0.014		1999	2021	-1.4	(	-2.4	–	-0.3	)	0.009
	2nd period trend	2003	2008	-0.4	(	-2.7	–	2	)	0.73
	3rd period trend	2008	2011	3.4	(	-3.2	–	10.6	)	0.292
	4th period trend	2011	2021	-2.6	(	-3	–	-2.1	)	0
Traumatic subarachnoid haemorrhage (S06.6)	1st period trend	1999	2011	3.3	(	2	–	4.6	)	0		1999	2021	2.6	(	-0.8	–	6	)	0.133
	2nd period trend	2011	2014	-1.5	(	-18.1	–	18.5	)	0.862
	3rd period trend	2014	2017	6.6	(	-10.7	–	27.2	)	0.446
	4th period trend	2017	2021	0.5	(	-4.7	–	5.8	)	0.854
APC: Annual percentage change, AAPC: Average annual percentage change, CI: confidence interval.
