# Supplementary material for: Trends in mortality rates and correlations between intracranial injuries and external causes: A Japanese population study
Source: PLoS One. 2024 May 8;19(5):e0300846. doi: 10.1371/journal.pone.0300846 (PMC11078349; doi:10.1371/journal.pone.0300846)
Supplement: S2 Table — APC: Annual percentage change, AAPC: Average annual percentage change, CI: confidence interval. (XLSX) [file pone.0300846.s002.xlsx]

## Sheet: Sheet1
S2 Table. Trends in the statistical rate of change in intracranial injury deaths by injury type in 1999–2021 were analyzed using the JoinPoint regression program for females in Japan.
		APC										AAPC
Female	Trend	Segment period		APC (95% CI)						P value		Observation period		AAPC (95% CI)						P value
Intracranial injury (S06)	1st period trend	1999	2006	-3.9	(	-5.2	–	-2.7	)	0		1999	2021	-2.7	(	-3.8	–	-1.5	)	0
	2nd period trend	2006	2010	-1.4	(	-6.1	–	3.5	)	0.538
	3rd period trend	2010	2015	-3.7	(	-6.6	–	-0.7	)	0.021
	4th period trend	2015	2021	-1.1	(	-2.8	–	0.6	)	0.191
Diffuse brain injury (S06.2)	1st period trend	1999	2010	-6	(	-6.6	–	-5.5	)	0		1999	2021	-5.1	(	-6.6	–	-3.5	)	0
	2nd period trend	2010	2015	-9.1	(	-12	–	-6.1	)	0
	3rd period trend	2015	2018	9.1	(	-2	–	21.5	)	0.103
	4th period trend	2018	2021	-7.8	(	-12.6	–	-2.7	)	0.006
Focal brain injury (S06.3)	1st period trend	1999	2001	7.5	(	-31.2	–	68.1	)	0.73		1999	2021	-4.4	(	-12.6	–	4.5	)	0.32
	2nd period trend	2001	2004	-13.6	(	-45.3	–	36.6	)	0.501
	3rd period trend	2004	2007	4.2	(	-34.5	–	65.9	)	0.849
	4th period trend	2007	2021	-5.7	(	-8.1	–	-3.4	)	0
Epidural haemorrhage (S06.4)	1st period trend	1999	2003	-7.3	(	-14.8	–	0.9	)	0.076		1999	2021	-3.2	(	-6.9	–	0.6	)	0.096
	2nd period trend	2003	2010	-1.8	(	-6.2	–	2.9	)	0.41
	3rd period trend	2010	2013	3.2	(	-20.7	–	34.3	)	0.801
	4th period trend	2013	2021	-4.7	(	-7.5	–	-1.9	)	0.003
Traumatic subdural haemorrhage (S06.5)	1st period trend	1999	2006	-2.3	(	-3.5	–	-1.1	)	0.002		1999	2021	-1.5	(	-2.5	–	-0.5	)	0.003
	2nd period trend	2006	2011	2	(	-0.7	–	4.7	)	0.127
	3rd period trend	2011	2019	-3.3	(	-4.3	–	-2.2	)	0
	4th period trend	2019	2021	-0.2	(	-8	–	8.2	)	0.949
Traumatic subarachnoid haemorrhage (S06.6)	1st period trend	1999	2006	0.1	(	-3.1	–	3.4	)	0.973		1999	2021	1.4	(	-2	–	4.8	)	0.426
	2nd period trend	2006	2010	4	(	-6.9	–	16.1	)	0.457
	3rd period trend	2010	2013	-1.2	(	-19.7	–	21.5	)	0.899
	4th period trend	2013	2021	2.2	(	0.1	–	4.4	)	0.045
APC: Annual percentage change, AAPC: Average annual percentage change, CI: confidence interval.
