# Supplementary material for: Trends in mortality rates and correlations between intracranial injuries and external causes: A Japanese population study
Source: PLoS One. 2024 May 8;19(5):e0300846. doi: 10.1371/journal.pone.0300846 (PMC11078349; doi:10.1371/journal.pone.0300846)
Supplement: S3 Table — APC: Annual percentage change, AAPC: Average annual percentage change, CI: confidence interval. (XLSX) [file pone.0300846.s003.xlsx]

## Sheet: Sheet1
S3 Table. Trends in the statistical rate of change in intracranial injury deaths by external cause type in 1999–2021 were analyzed using the JoinPoint regression program for males in Japan.
		APC										AAPC
Male	Trend	Segment period		APC (95% CI)						P value		Observation period		AAPC (95% CI)						P value
External causes of morbidity and mortality (V01–Y89)	1st period trend	1999	2012	-2.8	(	-3.2	–	-2.4	)	0		1999	2021	-2.4	(	-3.9	–	-0.8	)	0.003
	2nd period trend	2012	2015	-4.2	(	-12.1	–	4.4	)	0.301
	3rd period trend	2015	2018	3.4	(	-5.1	–	12.6	)	0.416
	4th period trend	2018	2021	-4.4	(	-8.3	–	-0.2	)	0.04
Transport accident (V01–V99)	1st period trend	1999	2004	-7.2	(	-8.7	–	-5.7	)	0		1999	2021	-7.1	(	-8.7	–	-5.6	)	0
	2nd period trend	2004	2015	-8.3	(	-9	–	-7.6	)	0
	3rd period trend	2015	2018	4.8	(	-6.5	–	17.4	)	0.392
	4th period trend	2018	2021	-13.7	(	-18.9	–	-8.1	)	0
Fall (W00–W19)	1st period trend	1999	2012	-1	(	-1.4	–	-0.6	)	0		1999	2021	-2.1	(	-3.3	–	-0.8	)	0.001
	2nd period trend	2012	2015	-5.2	(	-11.4	–	1.4	)	0.109
	3rd period trend	2015	2018	0.2	(	-6.3	–	7.3	)	0.938
	4th period trend	2018	2021	-5.9	(	-9.2	–	-2.6	)	0.003
Other unforeseen accident (remainder W00–X59)	1st period trend	1999	2008	-1.4	(	-2.4	–	-0.4	)	0.012		1999	2021	0	(	-1.7	–	1.8	)	0.959
	2nd period trend	2008	2011	4.8	(	-5	–	15.6	)	0.318
	3rd period trend	2011	2014	-5	(	-13.5	–	4.3	)	0.255
	4th period trend	2014	2021	2.1	(	1	–	3.3	)	0.002
Intentional self-harm (X60–X84)	1st period trend	1999	2009	-1.5	(	-3.6	–	0.6	)	0.153		1999	2021	-1.3	(	-5.8	–	3.3	)	0.57
	2nd period trend	2009	2015	-6.1	(	-12.3	–	0.6	)	0.069
	3rd period trend	2015	2018	15	(	-15.6	–	56.8	)	0.343
	4th period trend	2018	2021	-6.1	(	-19.1	–	8.9	)	0.374
Assault (X85–Y09)	1st period trend	1999	2003	-3.1	(	-16.6	–	12.6	)	0.653		1999	2021	-4.6	(	-11	–	2.3	)	0.186
	2nd period trend	2003	2007	-14.7	(	-36.1	–	13.8	)	0.252
	3rd period trend	2007	2015	-4.7	(	-13.4	–	4.8	)	0.289
	4th period trend	2015	2021	2.1	(	-10.4	–	16.2	)	0.739
APC: Annual percentage change, AAPC: Average annual percentage change, CI: confidence interval.
