# Supplementary material for: Trends in mortality rates and correlations between intracranial injuries and external causes: A Japanese population study
Source: PLoS One. 2024 May 8;19(5):e0300846. doi: 10.1371/journal.pone.0300846 (PMC11078349; doi:10.1371/journal.pone.0300846)
Supplement: S4 Table — APC: Annual percentage change, AAPC: Average annual percentage change, CI: confidence interval. (XLSX) [file pone.0300846.s004.xlsx]

## Sheet: Sheet1
S4 Table. Trends in the statistical rate of change in intracranial injury deaths by external cause type in 1999–2021 were analyzed using the JoinPoint regression program for females in Japan.
		APC										AAPC
Female	Trend	Segment period		APC (95% CI)						P value		Observation period		AAPC (95% CI)						P value
External causes of morbidity and mortality (V01–Y89)	1st period trend	1999	2006	-3.9	(	-5.2	–	-2.7	)	0		1999	2021	-2.7	(	-3.8	–	-1.5	)	0
	2nd period trend	2006	2010	-1.4	(	-6.1	–	3.5	)	0.538
	3rd period trend	2010	2015	-3.7	(	-6.6	–	-0.7	)	0.021
	4th period trend	2015	2021	-1.1	(	-2.8	–	0.6	)	0.191
Transport accident (V01–V99)	1st period trend	1999	2001	-3.1	(	-11.9	–	6.6	)	0.486		1999	2021	-7.1	(	-9.2	–	-5	)	0
	2nd period trend	2001	2014	-8.1	(	-8.7	–	-7.5	)	0
	3rd period trend	2014	2017	-1.2	(	-15.4	–	15.4	)	0.87
	4th period trend	2017	2021	-10.1	(	-14.8	–	-5.1	)	0.001
Fall (W00–W19)	1st period trend	1999	2006	-2.8	(	-4.3	–	-1.2	)	0.002		1999	2021	-2.8	(	-4.4	–	-1.2	)	0.001
	2nd period trend	2006	2009	1.8	(	-9	–	13.9	)	0.737
	3rd period trend	2009	2017	-3.3	(	-4.7	–	-1.9	)	0
	4th period trend	2017	2021	-5.1	(	-8.6	–	-1.5	)	0.009
Other unforeseen accident (remainder W00–X59)	1st period trend	1999	2006	-2.4	(	-4.3	–	-0.5	)	0.017		1999	2021	-0.3	(	-1.6	–	1	)	0.653
	2nd period trend	2006	2011	1.8	(	-2.3	–	6	)	0.374
	3rd period trend	2011	2017	-2.1	(	-4.7	–	0.6	)	0.112
	4th period trend	2017	2021	3.6	(	0.1	–	7.3	)	0.046
Intentional self-harm (X60–X84)	1st period trend	1999	2008	0.7	(	-1	–	2.5	)	0.389		1999	2021	-0.1	(	-3.2	–	3.2	)	0.968
	2nd period trend	2008	2015	-6.2	(	-9.5	–	-2.8	)	0.002
	3rd period trend	2015	2018	14.7	(	-8.2	–	43.1	)	0.204
	4th period trend	2018	2021	-1.3	(	-10.5	–	8.8	)	0.769
Assault (X85–Y09) murder	1st period trend	1999	2001	-23.5	(	-67.1	–	78.1	)	0.504		1999	2021	-3.8	(	-16.2	–	10.6	)	0.589
	2nd period trend	2001	2005	3.9	(	-41.3	–	83.8	)	0.887
	3rd period trend	2005	2015	-7.8	(	-16.6	–	1.9	)	0.103
	4th period trend	2015	2021	6.1	(	-18.4	–	37.9	)	0.633
APC: Annual percentage change, AAPC: Average annual percentage change, CI: confidence interval.
