# Supplementary material for: Trends in mortality rates and correlations between intracranial injuries and external causes: A Japanese population study
Source: PLoS One. 2024 May 8;19(5):e0300846. doi: 10.1371/journal.pone.0300846 (PMC11078349; doi:10.1371/journal.pone.0300846)
Supplement: S6 Table — (XLSX) [file pone.0300846.s006.xlsx]

## Sheet: mc190-1999-2022 (11)
S6 Table. Estimated mortality per 100,000 persons from intracranial injuries due to other unforeseen accidents in the earthquake-affected regions, earthquake-free regions, and on a national level
Year	1999	2000	2001	2002	2003	2004	2005	2006	2007	2008	2009	2010	2011	2012	2013	2014	2015	2016	2017	2018	2019	2020	2021
Nationwide	1.61896	1.61669	1.60184	1.64476	1.59694	1.67911	1.82518	1.85646	1.88932	1.96723	2.04533	2.24978	2.42412	2.37854	2.35746	2.44329	2.42574	2.54701	2.59735	2.93017	2.9778	3.04092	3.22465
Regions impacted by the earthquake	1.8815	1.74777	1.73172	1.8484	1.77438	1.9295	2.26627	2.13493	2.2042	2.49807	2.6397	2.72701	39.9276	3.15585	2.67481	3.06225	3.33136	3.24619	3.27074	3.86443	4.81029	3.72172	4.44836
Regions not impacted by the earthquake	1.77509	1.76267	1.74353	1.89681	1.74917	1.90607	2.07407	2.10118	2.08766	2.17588	2.33377	2.45523	0.706075	2.73045	2.60887	2.78201	2.63414	2.92044	3.04008	3.2313	3.23914	3.21937	3.67114
S6 Table-2. Mortality per 100,000 due to other unforeseen accidents nationwide and in the prefectures
Year	1999	2000	2001	2002	2003	2004	2005	2006	2007	2008	2009	2010	2011	2012	2013	2014	2015	2016	2017	2018	2019	2020	2021
Nationwide	3.7	3.7	3.7	3.5	3.6	3.8	4	4	4.2	4.2	3.9	5.5	20.1	5.1	5.2	5	5	5.1	5.4	6.9	6.5	6.7	6.5
Hokkaido	4	3.8	4	3.4	3.3	4.4	3.9	4	4	4.1	3.9	5.3	5	4.6	4.4	5	4.1	5.2	5.6	7.1	6	6	6.8
Aomori	4.1	4.3	4	4.1	4.4	5.9	5.6	5.6	5.6	5.3	6.7	7.5	7.8	5.6	6	7.5	6.4	7.1	9.6	8.9	10.6	8.7	12.3
Iwate	4.7	4.7	4.7	3.9	4.3	5	5.5	5.4	5	5.9	5	6.6	438.6	7.4	5	6.4	6.4	8	7.8	8.7	9.9	8.4	9.5
Miyagi	3.3	3.1	3.4	3.4	2.8	3.1	3.8	3.5	4.2	3.8	4.3	5.4	456.7	5	4.3	4.8	6.1	4.3	4.6	6.8	7.9	7	7.6
Akita	6.4	5.8	5.3	6.1	5	6.3	5.6	6.7	7.2	5.3	6.5	9.4	8.9	8.4	8.3	7.3	6	10	7.8	9.9	10.3	8.4	10.6
Yamagata	4.9	4.6	4.6	5.3	4	4.8	5.8	5.5	4.5	5.3	4.3	5.3	7.9	6.3	6.9	6.9	6.3	5.1	7.5	7.5	9	7.9	8.2
Fukushima	4.9	4.2	3.9	4.5	4.9	5	5.6	4.9	5.5	6.3	5.8	8	97.9	7.9	8.4	7.6	8.1	7.2	8	11.8	13.7	9.2	9.8
Ibaraki	4	4.4	4.1	4.3	4.6	4.5	5	4	5.1	4.9	5.1	5.8	7	5.9	5.5	4.7	5	4.7	6.2	6.5	8.1	8	6.7
Tochigi	3.7	4.4	4.6	3.3	3.5	3.5	4.4	3.7	4	4.1	5.3	6.9	5.2	4.8	5.2	5.7	6.1	4.2	5.3	6.3	6.6	6.3	7.6
Gunma	4.7	3.4	5.6	5	3.8	5	4.5	3.8	5	3.9	3.9	5	7	5	4.6	5.8	4.9	5.2	5.9	7	6.4	5.8	5.8
Saitama	2.3	2.4	2.9	2.4	2.5	2.6	3.1	3.3	3.7	2.4	3	4.8	4.1	3.6	3.7	4	3.9	3.7	3.5	5	4.9	5.2	4.9
Chiba	2.5	2.5	3.2	2.8	2.6	3.6	3.6	3.1	3.9	3.3	3.1	4.3	4.9	4.8	4.3	4	4.6	3.8	4.3	5.1	5.6	5.7	5
Tokyo	3.1	2.7	2.9	2.8	2.5	2.9	2.9	3	3.7	3.2	2.6	5.4	4.5	4	4.9	4	4.2	3.7	3.9	5.5	5.6	6.8	4.9
Kanagawa	3.1	2.6	2.6	2.5	2.2	2.6	3	2.5	2.9	2.8	2.7	3.6	3.6	3.1	3.9	3.5	3.9	3.6	3.5	5.1	5	5.5	4.8
Niigata	4.7	3.9	3	4.6	5	5.9	4.6	4.6	5.3	3.9	4.2	8.3	6.8	6.6	6.3	6.2	6.2	6.9	7.4	8.1	7.6	7	8.8
Toyama	4.3	5.2	3.9	5.9	4.8	4.3	6.1	6.7	5.1	5.8	5.6	8.2	7.4	6.6	6.2	7.7	5.8	6.4	7.6	10	8.4	6.8	7
Ishikawa	3.9	3.6	4.3	4.3	4.1	5.9	4.1	3.8	4.5	4.6	4.4	6.1	5.8	5.9	4.7	6	5.1	6.1	5.5	5.8	5.5	5.5	7.1
Fukui	3.9	4.3	4.4	5.5	4.7	5.2	5.3	6.7	4.4	5.4	5.1	6.8	5.8	8.4	7.9	5.5	6.2	6.1	6.8	10.9	10.1	7.2	9.9
Yamanashi	4.9	5.1	3.9	5.5	4.6	4	4.1	5.4	4.8	4.1	4.7	6.9	6	7.5	7.9	9	7.2	6.5	6.9	8.7	8	8.7	8.4
Nagano	5.2	5.3	5	4.3	4.9	4	5.3	5.8	5.2	5.6	4.1	5.9	8.1	7.1	7.4	6.7	5.8	8	8.1	7.7	8.1	6.2	8.5
Gifu	4.7	3.8	4.1	3.3	3.9	4.3	4.3	4.3	4.6	5.6	4.7	5.8	6.3	6.7	5.4	5.6	6.1	5.6	6.1	8.3	8.4	7.4	7.8
Shizuoka	3.1	4	3.1	3.4	3.7	3.4	3.4	3.7	4.1	4.3	4.2	4.9	5.5	4.9	5.6	5.6	5.8	5.3	5.9	7.6	6.4	8	8.1
Aichi	2.5	2.9	2.7	2.8	2.7	2.9	3.1	3	3.3	3.4	3	4.3	3.7	3.7	4.1	3.9	3.9	3.3	3.8	5.1	4.6	5.3	5.1
Mie	3.7	3.9	3.7	4.5	4	4	4.6	3.9	5.2	5	3.8	6.4	7.4	6.4	5.8	6.4	5.7	5.8	6.4	7.6	7	7.8	6.3
Shiga	3.9	3.9	3.2	3.7	3.3	3.3	3.8	3.7	3.2	4.4	4.4	4.8	4.7	4.3	4.6	5	5.1	4.7	5.7	5.1	4.7	5.5	5.2
Kyoto	3.2	3.6	3.4	3	3.2	3.5	2.7	3.8	3.7	3.8	3.3	5.2	4.1	4.1	4.5	4	4.6	5	5.1	6.2	6	6	5.7
Osaka	3.3	3.6	3.5	3.4	3.3	3.5	3.6	4	3.8	4	3.8	5.2	4.8	4.8	5.3	4.2	5	5.2	5.3	7.5	6.6	7.4	6.9
Hyogo	3.3	4	4.2	3.3	3.8	4.2	4.3	4.2	4.5	4.7	4.6	6.4	5.4	5.7	6.3	5.3	6.2	6.2	5.7	7.9	7	7	7.1
Nara	4.1	3.6	4.3	2.9	3.1	3.4	3.8	4.4	5.1	4.3	3.6	5.8	5.2	5.6	3.9	5.1	5.8	4.9	6.9	8.4	6.4	6.9	7.7
Wakayama	4.4	3.3	4.6	4	3.7	3.3	4.9	6	5.7	4.8	4.8	6.6	7.2	6.7	6.4	5.9	5.3	5.9	7.6	9.5	8.1	6.5	8.6
Tottori	4.2	4.6	5.6	5.1	3.8	6.4	5.5	5.2	5.9	5.4	4.6	8.5	4.5	6.2	6.1	6.1	7.2	6.9	8.4	9.2	8	8	9.4
Shimane	5.8	3.4	6	5.5	4.4	5.8	5.6	5.3	5.5	5.1	5.9	5.3	7.3	8.1	7	9.2	5.7	6.4	6.6	10	5	5.6	8.7
Okayama	4.3	4.7	4.5	4.2	5.3	3.9	5.8	4.5	4.9	6	4.1	6.6	5	5.5	5.8	6.3	5.4	5.6	7	10.5	5.9	6.2	6.4
Hiroshima	4.5	3.2	3.7	3.1	3.7	4.2	4.5	4.5	4.5	5.6	3.5	5.5	5.3	5.1	5.3	7.2	4.7	4.5	4.7	11.3	5.8	6	6
Yamaguchi	5.1	5.1	4.6	4.9	4.5	4.2	5.1	3.5	4.9	5.3	4.9	6.8	6.4	6.2	6	5.7	5.5	6.4	6.2	8.3	7.5	6.5	7.9
Tokushima	5.2	5	4.3	3.9	3.4	6.1	5.5	5.6	4.3	5.4	4.8	6.9	6.3	7.5	6.8	5.1	5.1	7.2	8	7.8	10.1	8.1	9.5
Kagawa	3.8	6.1	3.8	5.2	3.7	6.3	6.3	4.6	5.9	6.9	4.8	7.2	4.9	7.5	6.4	5.4	5.3	6.8	7.5	7.6	5	7.3	8.6
Ehime	4.9	4.6	5.3	5.5	5.6	6.3	5.7	6.2	4.3	5.1	5.1	6	6.3	6.4	6.6	7.1	5.9	6.1	7.5	10.6	9	8.4	8.5
Kochi	5.6	5.5	5.3	5.1	4.6	7.5	5.4	5.1	6.7	6	5.1	8.3	7.7	10.5	9.4	6.3	8.8	8.6	10	9.4	12.8	10	8.1
Fukuoka	3	3.4	2.9	3.1	3.7	3.8	3.5	3.9	3.2	4.3	3.5	4.5	4	5	4.5	4.2	4.5	4.6	5.8	5.5	5	5.2	5.4
Saga	2.7	3.7	3.8	3.6	3.5	3.6	4.4	4.8	2.9	4.7	5.1	5.6	6.5	4.4	7.1	5.3	5.7	5.5	4.5	6.2	6.4	6	7.5
Nagasaki	3	3.6	3.7	3.3	3.1	3.3	3.2	4.2	4.4	3.6	4.4	4.4	5.5	4.8	5.8	3.8	5.1	6	6.2	5.7	6.2	7.9	7.4
Kumamoto	5.5	4.5	3.8	4.3	4.9	3.8	4.4	4.4	4.5	4.1	4.7	4.8	5.4	7.2	5	5.7	4.3	9.4	4.8	5.9	5.1	10.9	7.1
Oita	4.3	5.3	3.5	4	4.2	3.4	4.8	4.6	5.2	5.3	6.4	6.2	6.6	6.8	5.7	4.9	5.8	8	7	8	8.3	8.8	7.8
Miyazaki	4.2	4	4.5	3.8	4	3.2	6.4	5.9	5.4	5.8	4.4	6.7	4.3	6.8	5.3	6.7	5.1	5.5	6.1	7	7.3	8.9	8
Kagoshima	3.8	4.3	4.8	4.6	6.4	4.5	5.4	4.9	6.5	4.6	5.6	7.5	8.2	5.7	7.3	7	7.2	8.4	8.5	9.3	8.1	10.2	7.2
Okinawa	2.7	1.6	2	2	3.5	2.3	3.1	2.8	3.1	2.9	3.5	2.4	3.3	2.8	3.1	4	2.4	3.2	5.4	4.2	4.6	4.6	6.3
S6 Table-3. Calculation of the rate of intracranial injury due to other unforeseen accidents among other unforeseen accidents nationwide
Year	1999	2000	2001	2002	2003	2004	2005	2006	2007	2008	2009	2010	2011	2012	2013	2014	2015	2016	2017	2018	2019	2020	2021
Mortality rate per 100,000 due to other unforeseen accidents nationwide	3.7	3.7	3.7	3.5	3.6	3.8	4	4	4.2	4.2	3.9	5.5	20.1	5.1	5.2	5	5	5.1	5.4	6.9	6.5	6.7	6.5
Nationwide population	126686000	126926000	127291000	127435000	127619000	127687000	127768000	127770000	127771000	127692000	127510000	128057000	127799000	127515000	127298000	127083000	127095000	126933000	126706000	126443000	126167000	126146000	125502000
Number of other unforeseen accidents nationwide	4687.38	4696.26	4709.77	4460.23	4594.28	4852.11	5110.72	5110.8	5366.38	5363.06	4972.89	7043.14	25687.6	6503.27	6619.5	6354.15	6354.75	6473.58	6842.12	8724.57	8200.85	8451.78	8157.63
Mortality rate per 100,000 intracranial injuries due to other unforeseen accidents nationwide	1.61896	1.61669	1.60184	1.64476	1.59694	1.67911	1.82518	1.85646	1.88932	1.96723	2.04533	2.24978	2.42412	2.37854	2.35746	2.44329	2.42574	2.54719	2.59772	2.9302	2.97815	3.04092	3.22457
Number of intracranial injuries due to other unforeseen accidents nationwide	2051	2052	2039	2096	2038	2144	2332	2372	2414	2512	2608	2881	3098	3033	3001	3105	3083	3236	3297	3714	3769	3836	4054
Rate of intracranial injuries due to other unforeseen accidents among other unforeseen accidents nationwide	0.437558	0.436943	0.43293	0.469931	0.443595	0.44187	0.456296	0.464115	0.449838	0.468389	0.524444	0.409051	0.120603	0.466381	0.453358	0.488657	0.485149	0.499414	0.480991	0.424663	0.458123	0.453869	0.4961
S6 Table-4. Mortality per 100,000 persons from intracranial injuries due to other unforeseen accidents in the prefectures and on a national level
Year	1999	2000	2001	2002	2003	2004	2005	2006	2007	2008	2009	2010	2011	2012	2013	2014	2015	2016	2017	2018	2019	2020	2021
Nationwide	1.61896	1.61669	1.60184	1.64476	1.59694	1.67911	1.82518	1.85646	1.88932	1.96723	2.04533	2.24978	2.42412	2.37854	2.35746	2.44329	2.42574	2.54701	2.59735	2.93017	2.9778	3.04092	3.22465
Hokkaido	1.75023	1.66038	1.73172	1.59777	1.46386	1.94423	1.77955	1.85646	1.79935	1.92039	2.04533	2.16797	0.603015	2.14535	1.99477	2.44329	1.98911	2.59695	2.69355	3.01511	2.74874	2.72321	3.37348
Aomori	1.79399	1.87886	1.73172	1.92672	1.95182	2.60703	2.55526	2.59905	2.51909	2.48246	3.51377	3.06788	0.940703	2.61173	2.72015	3.66493	3.10495	3.54584	4.61751	3.7795	4.8561	3.94866	6.10203
Iwate	2.05652	2.05363	2.03477	1.83273	1.90746	2.20935	2.50963	2.50622	2.24919	2.76349	2.62222	2.69974	52.8965	3.45122	2.26679	3.1274	3.10495	3.99531	3.75173	3.69457	4.53542	3.8125	4.71295
Miyagi	1.44394	1.35452	1.47196	1.59777	1.24207	1.3698	1.73392	1.6244	1.88932	1.77988	2.25511	2.20887	55.0794	2.33191	1.94944	2.34555	2.95941	2.14748	2.21256	2.88771	3.61917	3.17708	3.77036
Akita	2.80037	2.53427	2.29453	2.86658	2.21797	2.78378	2.55526	3.10957	3.23883	2.48246	3.40888	3.84508	1.07337	3.9176	3.76287	3.5672	2.91089	4.99414	3.75173	4.20416	4.71867	3.8125	5.25866
Yamagata	2.14403	2.00994	1.99148	2.49064	1.77438	2.12098	2.64652	2.55263	2.02427	2.48246	2.25511	2.16797	0.952763	2.9382	3.12817	3.37173	3.05644	2.54701	3.60743	3.18497	4.12311	3.58556	4.06802
Fukushima	2.14403	1.83516	1.68843	2.11469	2.17361	2.20935	2.55526	2.27416	2.47411	2.95085	3.04177	3.27241	11.807	3.68441	3.80821	3.71379	3.92971	3.59578	3.84793	5.01102	6.27628	4.17559	4.86178
Ibaraki	1.75023	1.92255	1.77501	2.02071	2.04054	1.98841	2.28148	1.85646	2.29417	2.29511	2.67466	2.37249	0.844221	2.75165	2.49347	2.29669	2.42574	2.34725	2.98214	2.76031	3.7108	3.63095	3.32387
Tochigi	1.61896	1.92255	1.99148	1.55077	1.55258	1.54654	2.0077	1.71723	1.79935	1.92039	2.77955	2.82245	0.627135	2.23863	2.35746	2.78535	2.95941	2.09754	2.54925	2.67538	3.02361	2.85937	3.77036
Gunma	2.05652	1.48561	2.42441	2.34966	1.68566	2.20935	2.05333	1.76364	2.24919	1.82672	2.04533	2.04525	0.844221	2.33191	2.08545	2.83421	2.37723	2.59695	2.83785	2.97264	2.93199	2.63244	2.87738
Saitama	1.00638	1.04866	1.2555	1.12784	1.10899	1.14886	1.41452	1.53158	1.6644	1.12413	1.57333	1.96344	0.494472	1.67897	1.67742	1.95463	1.89208	1.84783	1.68347	2.12331	2.2448	2.36012	2.43089
Chiba	1.09389	1.09236	1.38538	1.31581	1.15335	1.59073	1.64266	1.43876	1.75437	1.54568	1.62577	1.75892	0.590954	2.23863	1.94944	1.95463	2.23168	1.89777	2.06826	2.16578	2.56549	2.58705	2.4805
Tokyo	1.35643	1.17975	1.2555	1.31581	1.10899	1.28142	1.32326	1.39235	1.6644	1.49884	1.36355	2.20887	0.542713	1.86552	2.22145	1.95463	2.03763	1.84783	1.87586	2.33565	2.56549	3.08631	2.43089
Kanagawa	1.35643	1.13605	1.12562	1.17483	0.975908	1.14886	1.36889	1.16029	1.30453	1.31149	1.416	1.47258	0.434171	1.44578	1.7681	1.7103	1.89208	1.79789	1.68347	2.16578	2.29061	2.49628	2.38128
Niigata	2.05652	1.70408	1.29879	2.16168	2.21797	2.60703	2.09896	2.13493	2.38414	1.82672	2.20266	3.39512	0.8201	3.07812	2.85615	3.02967	3.00792	3.44596	3.55933	3.43977	3.48173	3.17708	4.36568
Toyama	1.8815	2.2721	1.68843	2.7726	2.12925	1.90004	2.7834	3.10957	2.29417	2.71666	2.93688	3.35422	0.892462	3.07812	2.81082	3.76266	2.81386	3.19625	3.65553	4.24663	3.84823	3.08631	3.4727
Ishikawa	1.70647	1.573	1.8616	2.02071	1.81874	2.60703	1.87081	1.76364	2.02427	2.15459	2.30755	2.49521	0.699497	2.75165	2.13078	2.93194	2.47426	3.04643	2.64545	2.46304	2.51968	2.49628	3.52231
Fukui	1.70647	1.87886	1.90489	2.58462	2.0849	2.29772	2.41837	3.10957	1.97929	2.5293	2.67466	2.78155	0.699497	3.9176	3.58153	2.68761	3.00792	3.04643	3.27074	4.62883	4.62704	3.26786	4.91139
Yamanashi	2.14403	2.22841	1.68843	2.58462	2.04054	1.76748	1.87081	2.50622	2.15922	1.92039	2.46488	2.82245	0.723618	3.49786	3.58153	4.39791	3.49307	3.24619	3.31884	3.69457	3.66498	3.94866	4.16724
Nagano	2.2753	2.3158	2.16465	2.02071	2.17361	1.76748	2.41837	2.69187	2.33916	2.62298	2.15022	2.4134	0.976884	3.31131	3.35485	3.274	2.81386	3.99531	3.89603	3.2699	3.7108	2.81399	4.21685
Gifu	2.05652	1.66038	1.77501	1.55077	1.73002	1.90004	1.96207	1.9957	2.06925	2.62298	2.46488	2.37249	0.759799	3.12475	2.44813	2.73648	2.95941	2.79672	2.93405	3.5247	3.84823	3.35863	3.86958
Shizuoka	1.35643	1.74777	1.34208	1.59777	1.6413	1.50236	1.55141	1.71723	1.84433	2.01407	2.20266	2.00435	0.663316	2.28527	2.5388	2.73648	2.81386	2.6469	2.83785	3.22744	2.93199	3.63095	4.01841
Aichi	1.09389	1.26714	1.16891	1.31581	1.19771	1.28142	1.41452	1.39235	1.48446	1.59252	1.57333	1.75892	0.446231	1.72561	1.85877	1.90576	1.89208	1.64807	1.82777	2.16578	2.10737	2.4055	2.53011
Mie	1.61896	1.70408	1.60184	2.11469	1.77438	1.76748	2.09896	1.81005	2.33916	2.34194	1.99289	2.61793	0.892462	2.98484	2.62948	3.1274	2.76535	2.8966	3.07834	3.22744	3.20686	3.54018	3.12543
Shiga	1.70647	1.70408	1.38538	1.73875	1.46386	1.45817	1.73392	1.71723	1.43948	2.06091	2.30755	1.96344	0.566834	2.00544	2.08545	2.44329	2.47426	2.34725	2.74165	2.16578	2.15318	2.49628	2.57972
Kyoto	1.40018	1.573	1.47196	1.40979	1.4195	1.54654	1.232	1.76364	1.6644	1.77988	1.73066	2.12706	0.494472	1.91216	2.04011	1.95463	2.23168	2.49707	2.45305	2.63291	2.74874	2.72321	2.82777
Osaka	1.44394	1.573	1.51526	1.59777	1.46386	1.54654	1.64266	1.85646	1.70938	1.87356	1.99289	2.12706	0.578894	2.23863	2.4028	2.05236	2.42574	2.59695	2.54925	3.18497	3.02361	3.35863	3.42309
Hyogo	1.44394	1.74777	1.81831	1.55077	1.68566	1.85585	1.96207	1.94928	2.02427	2.20143	2.41244	2.61793	0.651256	2.65837	2.85615	2.58988	3.00792	3.09637	2.74165	3.35484	3.20686	3.17708	3.52231
Nara	1.79399	1.573	1.8616	1.3628	1.37514	1.50236	1.73392	2.04211	2.29417	2.01407	1.888	2.37249	0.627135	2.61173	1.7681	2.49215	2.81386	2.44713	3.31884	3.56717	2.93199	3.13169	3.81997
Wakayama	1.92525	1.44191	1.99148	1.87973	1.6413	1.45817	2.23585	2.78469	2.56407	2.24827	2.51733	2.69974	0.868341	3.12475	2.90149	2.88308	2.57129	2.94654	3.65553	4.0343	3.7108	2.95015	4.26646
Tottori	1.83774	2.00994	2.42441	2.39665	1.68566	2.82797	2.50963	2.4134	2.65404	2.5293	2.41244	3.47693	0.542713	2.89156	2.76548	2.98081	3.49307	3.44596	4.04032	3.9069	3.66498	3.63095	4.66334
Shimane	2.53783	1.48561	2.59758	2.58462	1.95182	2.56285	2.55526	2.45981	2.47411	2.38878	3.09422	2.16797	0.880401	3.77769	3.1735	4.49564	2.76535	3.19625	3.17454	4.24663	2.29061	2.54167	4.31607
Okayama	1.8815	2.05363	1.94819	1.97371	2.35105	1.72329	2.64652	2.08852	2.2042	2.81033	2.15022	2.69974	0.603015	2.5651	2.62948	3.07854	2.6198	2.79672	3.36694	4.45896	2.70293	2.81399	3.17504
Hiroshima	1.96901	1.39822	1.60184	1.45679	1.6413	1.85585	2.05333	2.08852	2.02427	2.62298	1.83555	2.24978	0.639196	2.37854	2.4028	3.51833	2.2802	2.24736	2.26066	4.79869	2.65711	2.72321	2.9766
Yamaguchi	2.23154	2.22841	1.99148	2.30266	1.99618	1.85585	2.32711	1.6244	2.2042	2.48246	2.56977	2.78155	0.771859	2.89156	2.72015	2.78535	2.66832	3.19625	2.98214	3.5247	3.43592	2.95015	3.91919
Tokushima	2.2753	2.18472	1.8616	1.83273	1.50822	2.69541	2.50963	2.59905	1.9343	2.5293	2.51733	2.82245	0.759799	3.49786	3.08283	2.49215	2.47426	3.59578	3.84793	3.31237	4.62704	3.67634	4.71295
Kagawa	1.66272	2.66535	1.64513	2.44364	1.6413	2.78378	2.87466	2.13493	2.65404	3.23188	2.51733	2.94517	0.590954	3.49786	2.90149	2.63875	2.57129	3.39602	3.60743	3.22744	2.29061	3.31324	4.26646
Ehime	2.14403	2.00994	2.29453	2.58462	2.48413	2.78378	2.60089	2.87751	1.9343	2.38878	2.67466	2.4543	0.759799	2.98484	2.99216	3.46946	2.86238	3.04643	3.60743	4.50143	4.12311	3.8125	4.21685
Kochi	2.45032	2.40319	2.29453	2.39665	2.04054	3.31402	2.464	2.36699	3.01391	2.81033	2.67466	3.39512	0.928643	4.897	4.26156	3.07854	4.26931	4.29496	4.80991	3.99183	5.86397	4.53869	4.01841
Fukuoka	1.31267	1.48561	1.2555	1.45679	1.6413	1.67911	1.59704	1.81005	1.43948	2.01407	1.83555	1.84073	0.482412	2.33191	2.04011	2.05236	2.18317	2.29731	2.78975	2.33565	2.29061	2.36012	2.67894
Saga	1.18141	1.61669	1.64513	1.69175	1.55258	1.59073	2.0077	2.22775	1.30453	2.20143	2.67466	2.29068	0.783919	2.05208	3.21884	2.58988	2.76535	2.74678	2.16446	2.63291	2.93199	2.72321	3.72075
Nagasaki	1.31267	1.573	1.60184	1.55077	1.37514	1.45817	1.46015	1.94928	1.97929	1.6862	2.30755	1.79982	0.663316	2.23863	2.62948	1.8569	2.47426	2.99649	2.98214	2.42058	2.84036	3.58556	3.67114
Kumamoto	2.40657	1.96624	1.64513	2.02071	2.17361	1.67911	2.0077	2.04211	2.02427	1.92039	2.46488	1.96344	0.651256	3.35794	2.26679	2.78535	2.08614	4.69449	2.30876	2.50551	2.33643	4.94717	3.52231
Oita	1.8815	2.3158	1.51526	1.87973	1.8631	1.50236	2.19022	2.13493	2.33916	2.48246	3.35644	2.53611	0.795979	3.17139	2.58414	2.39442	2.81386	3.99531	3.36694	3.3973	3.80242	3.99405	3.86958
Miyazaki	1.83774	1.74777	1.94819	1.78574	1.77438	1.41398	2.92029	2.73828	2.42912	2.71666	2.30755	2.74064	0.518593	3.17139	2.4028	3.274	2.47426	2.74678	2.93405	2.97264	3.3443	4.03943	3.9688
Kagoshima	1.66272	1.87886	2.07806	2.16168	2.83901	1.98841	2.464	2.27416	2.92394	2.15459	2.93688	3.06788	0.988944	2.65837	3.30951	3.4206	3.49307	4.19508	4.08842	3.94937	3.7108	4.62946	3.57192
Okinawa	1.18141	0.699109	0.86586	0.939863	1.55258	1.0163	1.41452	1.29952	1.3945	1.35833	1.83555	0.981722	0.39799	1.30587	1.40541	1.95463	1.16436	1.59813	2.59735	1.78358	2.10737	2.0878	3.12543
Since mortality rates for intracranial injuries due to other unforeseen accidents in the earthquake area have not been reported, estimates were calculated as follows. First, national and prefectural mortality rates for other unforeseen accidents are published (S6 Table-2). Second, data on intracranial injuries due to other unforeseen accidents nationwide were also published (S6 Table-3). The numb…
